# Supplementary material for: Oleic acid from cancer-associated fibroblast promotes cancer cell stemness by stearoyl-CoA desaturase under glucose-deficient condition
Source: Cancer Cell Int. 2022 Dec 13;22:404. doi: 10.1186/s12935-022-02824-3 (PMC9746202; doi:10.1186/s12935-022-02824-3)
Supplement: Supplementary file 3 — Additional file 3. Table S2. Normalized FAMEs data and list of delta-delta Ct values for qPCR. [file 12935_2022_2824_MOESM3_ESM.xlsx]

## Sheet: Sheet1
	Fig. 2B		NF			CAF.1			CAF.2			CAF.3			CAF.4
		14:0	2.552	3.102	2.82704	1.902	1.774	1.838	1.876	1.691	1.78333	1.915	1.732	1.82336	1.916	2.003	1.95951
		16:0	19.29	20.311	19.8005	12.118	10.351	11.2343	12.525	14.211	9.842	12.42	11.24	11.8298	11.691	10.627	11.159
		18:0	10.995	12.841	12.918	8.651	8.125	8.088	8.602	8.913	7.9575	8.526	7.956	7.241	8.817	8.559	7.688
		18:1n9	9.209	8.841	8.125	17.052	21.824	19.938	18.64	19.442	15.041	18.154	20.541	19.3475	17.953	19.184	20.5685
		18: 2n6	1.002	1.0851	0.993513	1.069	1.221	1.195	1.1	0.984	1.04212	1.035	0.994	1.01431	1.071	0.913	0.992226
		20:4n6	8.773	7.612	8.19266	4.076	4.245	4.1605	4.238	4.715	4.47674	3.794	3.911	3.85261	4.195	4.321	4.25796
	Fig. 2D	ACLY
		CAY10566	H460 + NF Sup				H460 + CAF Sup
			1.23971	0.835088	0.965936	1.01358	17.2676	13.4543	13.4543	14.7255
		+	1.18921	1.01396	0.829319	1.01083	3.16017	4.40762	3.97237	3.84672
		ACAC
		CAY10566	H460 + NF Sup				H460 + CAF Sup
			1.1019	0.946058	0.959264	1.00241	11.1579	15.2422	12.996	13.1321
		+	1.21419	1.47427	0.870551	1.18634	4.14106	5.89708	6.63456	5.55756
		FASN
		CAY10566	NF				CAF
			0.795536	0.846745	1.48452	1.04227	5.35171	3.41054	3.29436	4.01887
		+	0.965936	0.742262	0.386891	0.698363	1.26576	2.08493	1.44393	1.59821
	Fig. 2E		Complete			CAF-supernatant			NF-supernatant
		16:0	19.649	20.2142	19.9316	20.036	19.3547	19.6954	23.809	22.449	21.129
		18:0	11.9	10.623	11.2615	11.495	9.223	10.359	12.817	12.521	11.669
		18:1n9	27.373	26.954	27.1634	34.548	33.415	33.9815	26.625	26.217	24.9209
		18: 2n6	1.707	1.625	1.66616	2.319	2.326	1.72	1.971	1.793	1.882
		20:4n6	5.731	6.352	6.04156	5.752	6.371	5.875	4.865	5.621	8.243
	Fig. 2H	SLC27A1					CD36
		Con		CAY10566			Con		CAY10566
		NF	CAF	NF	CAF		NF	CAF	NF	CAF
		0.815072	3.08442	0.96929	0.421908		0.91067	4.97605	0.719467	2.21146
		0.929805	3.47016	0.750019	0.750019		1.09051	4.24275	1.25266	2.50533
		1.53156	2.83825	0.534033	0.787308		1.12896	5.01066	1.14472	2.57576
		0.861546	3.2154	0.709562	1.74715		0.891929	3.74509	1.3333	2.62988
	Fig. 2I		Control			SSO
		14:0	2.552	2.576	2.02704	2.152	2.6671	1.152
		16:0	13.124	11.3111	14.2005	8.637	9.351	9.29741
		18:0	8.606	10.641	12.137	6.15907	7.9952	8.248
		18:1n9	26.13	28.1866	26.9724	10.8134	10.0152	11.3126
		18: 2n6	1.492	1.3351	1.23635	0.977	1.0048	1.195
		20:4n6	6.608	6.987	7.6602	5.198	5.985	6.16752
	Fig. 4A	Nanog					2021-10-04
		Glucose	10	0	10	0	Glucose	10	0	10	0
		OA	-	-	+	+	OA	-	-	+	+
			1.04972	1.31613	1.7827	4.43426		1.07425	2.63959	2.81979	5.16172
			1.15669	1.32534	1.78623	4.35678		0.819794	2.7007	2.65099	5.09349
			0.823591	1.43961	1.67554	4.39056		1.1355	2.32495	2.99539	5.29024
			1.01	1.36036	1.74816	4.39387		1.00985	2.55508	2.82206	5.18182
	Fig. S1D		Control			CAY10566
		14:0	0.0262317	0.0202	0.027039	0.0131731	0.01774	0.01438
		16:0	0.459365	0.423111	0.419801	0.299299	0.251	0.28426
		18:0	0.234	0.22841	0.1984	0.137	0.125	0.148
		18:1n9	0.807178	0.814111	0.8124	0.206866	0.21824	0.19938
		18: 2n6	0.0492521	0.050851	0.055133	0.0296986	0.051221	0.041195
		20:4n6	0.0697618	0.07612	0.0719266	0.052921	0.05245	0.051605
	Fig. S1E	ACLY						ACAC						FASN
		supernatant	NF	CAF	NF	CAF		supernatant	NF	CAF	NF	CAF		supernatant	NF	CAF	NF	CAF
		CAY10566	-	-	+	+		CAY10566	-	-	+	+		CAY10566	-	-	+	+
			1.04247	0.986233	0.939614	0.846176			0.825019	1.76608	0.688964	1.03706			0.783226	1.62169	0.991373	1.29909
			1.11729	0.917632	0.959264	0.768438			0.866037	0.929597	0.909093	1.50786			1.13879	2.21209	1.50264	1.44143
			0.888843	1.06437	0.913832	0.742262			1.50786	0.925248	0.688964	1.16675			1.06992	2.55563	0.977725	1.3449
			0.965936	0.950953	0.721012	0.812252			0.928195	1.98963	1.2163	0.921784			1.0479	1.84997	0.677128	1.35426
	Fig. S2C	SREBP	No.1 + H460			No.2 + H460			No.3 + H460			No.4 + H460			NF + H460
		Control	1.45481	1.74398	1.71367	1.27997	1.56775	1.74915	1.32996	1.38936	1.31273	1.47085	1.38511	1.88474	1.11987	0.988514	0.903335
		Starvation	1.96148	1.88339	2.36745	2.46798	2.51984	2.93494	1.98851	1.8909	1.88474	2.46798	3.12387	2.68205	1.03049	1.02337	0.99539
	Fig. S2C	SCD	No.1 + H460			No.2 + H460			No.3 + H460			No.4 + H460			NF + H460
		Control	3.01746	3.71493	3.95406	3.84593	3.66378	4.06522	2.91467	2.7384	2.31873	5.86989	5.29024	5.18137	1.10445	1.00928	0.897095
		Starvation	4.29701	7.17676	4.76783	5.86989	7.27695	6.29119	5.08086	4.63746	3.61334	9.33942	9.33942	12.758	2.14851	0.866537	1.5728
	Fig. S3B	SCD
		Mock	2	3	4
		0.735858	0.00790784	0.492263	1.03347
		0.991373	0.0213074	0.735858	1.13879
		1.59937	0.0368421	0.68658	1.90198
		0.857079	0.0311959	0.810846	1.1708
	Fig. S3D		Parental			SCD-KO			SCD-pCDH
		14:0	1.57554	1.3102	1.82704	1.17819	1.074	1.138	3.75002	3.074	3.138
		16:0	20.1182	20.197	21.0803	55.8669	54.332	49.963	13.1245	12.311	11.8005
		18:0	8.60615	8.841	8.918	35.06	35.76	34.8045	6.70821	6.44	6.403
		18:1n9	18.05	18.841	18.125	5.93818	5.87	3.984	52.0022	40.1552	40.087
		18: 2n6	1.49238	1.5851	1.49351	1.7183	0.341	0.341	2.33783	2.314	2.37212
		20:4n6	4.60773	4.509	5.08966	24.4164	23.689	23.4507	4.27094	4.245	4.1605
